# Supplementary material for: Exploring Chemical Composition, Antioxidant, Enzyme Inhibitory and Cytotoxic Properties of Glaucium acutidentatum Hausskn. & Bornm. from Turkey Flora: A Novel Source of Bioactive Agents to Design Functional Applications
Source: Antioxidants (Basel). 2024 May 25;13(6):643. doi: 10.3390/antiox13060643 (PMC11200578; doi:10.3390/antiox13060643)
Supplement: Supplementary file 1 [file antioxidants-13-00643-s001.zip]

Archive with 1 entries (1 files):
- antioxidants-2951833-supplementary.pdf
